# Supplementary material for: Supporting data and methods for the characterization of iron oxide nanoparticles conjugated with pH-(low)-insertion peptide, testing their cytotoxicity and analyses of biodistribution in SCID mice bearing MDA-MB231 tumor
Source: Data Brief. 2019 Dec 31;29:105062. doi: 10.1016/j.dib.2019.105062 (PMC6971337; doi:10.1016/j.dib.2019.105062)
Supplement: Multimedia component 1 [file mmc1.xlsx]

## Sheet: Fig6
	7-aad positive cell, %	7-aad positive cell, %				SYTOX green positive cell, %	SYTOX green positive cell, %
	PBS	MNP-pHLIP				PBS	MNP-pHLIP
Mouse PBMCs					Human monocytes
1	7.16	10.65			donor 1		13.22
2	6.95	7.93			donor 2		9.88
3	8.74	6.07			donor 3	6.32	12.54
4	10.38	5.39			donor 4	7.23	7.11
5	10.35	6.9			donor 5	11.47	9.52
Mouse monocytes					donor 6		8.58
1	0.46	1.2
2	0.44	0.59
3	0.89	0.63
4	0.48	1.22

## Sheet: Fig7
# of animal	Admenistered solution	SITpre	SIPpre	SITpost	SIPpost	T2, %	Fe, mg/g tumor tissue
2	MNP-pHLIP	93.2	120	84.5	127	85.6679	79.76
3	MNP-pHLIP	91.4	145	129	178	114.972	37.93
5	MNP-pHLIP	92.7	178	84.4	145	111.767	44.0568
7	MNP-APS	77.2	140	84.9	107	143.891	53.5714
8	MNP-pHLIP	90.4	119	84	130	85.0579	57.3214
10	MNP-APS	83.9	144	49.8	88.5	96.5799	57.2774
11	MNP-APS	105	117	74.9	105	79.4857	45.0715
12	MNP-pHLIP	112	121	66.2	120	59.5997	127.143
13	MNP-pHLIP	93.3	102	59.7	115	56.7538	72.3868
14	MNP-APS	91	108	61.3	118	61.6539	133.019
16	MNP-APS	129	136	88.9	113	82.9416	na
17	MNP-pHLIP	114	139	128	179	87.19	48.1949
18	MNP-APS	92.5	119	61.2	73.1	107.706	71.0526
19	MNP-APS	88	134	63.9	134	72.6136	48.4252
22	MNP-pHLIP	59.1	109.59	62.6	89.1	130.281	57.4766
23	MNP-pHLIP	73.5	97.2	110	145	100.324	65.5172
25	MNP-APS	140	129	72	105	63.1837	74.1313
26	MNP-APS	99.1	101	76.7	147	53.1772	na

## Sheet: Table4
# of animal	Admenistered solution	tissue	Fe, mg/L	Sample volume, L	Sample weight, g	mg (Fe)/g (tissue)
1	PBS	kidney	0.575	0.01	0.0551	0.104356
1	PBS	spleen	4.41	0.01	0.03973	1.10999
1	PBS	liver	1.39	0.01	0.0518133	0.268271
1	PBS	lung	1.42	0.01	0.0551	0.257713
1	PBS	thymus	0.199	0.01	0.0087	0.228736
2	MNP-pHLIP	kidney	0.561	0.01	0.0563567	0.0995446
2	MNP-pHLIP	spleen	na	na	na	na
2	MNP-pHLIP	liver	1.12	0.01	0.0522	0.214559
2	MNP-pHLIP	lung	1.06	0.01	0.0525867	0.201572
2	MNP-pHLIP	thymus	0.15	0.01	0.0126633	0.118452
3	MNP-pHLIP	kidney	1.36	0.01	0.0586767	0.231779
3	MNP-pHLIP	spleen	5.84	0.01	0.0476567	1.22543
3	MNP-pHLIP	liver	1.22	0.01	0.0521033	0.23415
3	MNP-pHLIP	lung	0.888	0.01	0.0500733	0.17734
3	MNP-pHLIP	thymus	0.172	0.01	0.00754	0.228117
4	PBS	kidney	0.516	0.01	0.0489133	0.105493
4	PBS	spleen	5.43	0.01	0.0503633	1.07817
4	PBS	liver	1.37	0.01	0.0558733	0.245197
4	PBS	lung	0.787	0.01	0.05104	0.154193
4	PBS	thymus	0.518	0.01	0.0207833	0.249238
5	MNP-pHLIP	kidney	0.642	0.01	0.0476567	0.134714
5	MNP-pHLIP	spleen	6.6	0.01	0.05249	1.25738
5	MNP-pHLIP	liver	1.23	0.01	0.0544233	0.226006
5	MNP-pHLIP	lung	1.11	0.01	0.0566467	0.195952
5	MNP-pHLIP	thymus	0.194	0.01	0.0125667	0.154377
6	PBS	kidney	0.551	0.01	0.05017	0.109827
6	PBS	spleen	na	na	na	na
6	PBS	liver	na	na	na	na
6	PBS	lung	0.936	0.01	0.0540367	0.173216
6	PBS	thymus	na	na	na	na
7	MNP-APS	kidney	0.622	0.01	0.0593533	0.104796
7	MNP-APS	spleen	3.92	0.01	0.0271633	1.44312
7	MNP-APS	liver	1.26	0.01	0.0494933	0.25458
7	MNP-APS	lung	1.22	0.01	0.0541333	0.225369
7	MNP-APS	thymus	na	0.01	na	na
8	MNP-pHLIP	kidney	0.646	0.01	0.05481	0.117862
8	MNP-pHLIP	spleen	3.44	0.01	0.0338333	1.01675
8	MNP-pHLIP	liver	1.26	0.01	0.0563567	0.223576
8	MNP-pHLIP	lung	0.884	0.01	0.0563567	0.156858
8	MNP-pHLIP	thymus	na	na	na	na
9	PBS	kidney	0.562	0.01	0.0573233	0.0980404
9	PBS	spleen	2.96	0.01	0.0407933	0.725609
9	PBS	liver	na	na	na	na
9	PBS	lung	1.21	0.01	0.05162	0.234405
9	PBS	thymus	na	na	na	na
10	MNP-APS	kidney	0.751	0.01	0.0494933	0.151738
10	MNP-APS	spleen	5.64	0.01	0.04959	1.13733
10	MNP-APS	liver	1.2	0.01	0.0549067	0.218553
10	MNP-APS	lung	0.844	0.01	0.0506533	0.166623
10	MNP-APS	thymus	0.139	0.01	0.0105367	0.13192
11	MNP-APS	kidney	0.936	0.01	0.0551967	0.169575
11	MNP-APS	spleen	4.78	0.01	0.05046	0.947285
11	MNP-APS	liver	0.951	0.01	0.0546167	0.174123
11	MNP-APS	lung	0.526	0.01	0.0551967	0.0952956
11	MNP-APS	thymus	0.216	0.01	0.01711	0.126242
12	MNP-pHLIP	kidney	0.775	0.01	0.0483333	0.160345
12	MNP-pHLIP	spleen	6.84	0.01	0.04669	1.46498
12	MNP-pHLIP	liver	1.25	0.01	0.04872	0.256568
12	MNP-pHLIP	lung	0.684	0.01	0.05278	0.129595
12	MNP-pHLIP	thymus	0.147	0.01	0.0123733	0.118804
13	MNP-pHLIP	kidney	0.967	0.01	0.05017	0.192745
13	MNP-pHLIP	spleen	5.15	0.01	0.0372167	1.38379
13	MNP-pHLIP	liver	1.09	0.01	0.0583867	0.186686
13	MNP-pHLIP	lung	0.96	0.01	0.0496867	0.193211
13	MNP-pHLIP	thymus	0.368	0.01	0.0137267	0.268091
14	MNP-APS	kidney	na	0.01	na	na
14	MNP-APS	spleen	5.05	0.01	0.0431133	1.17133
14	MNP-APS	liver	0.977	0.01	0.0485267	0.201333
14	MNP-APS	lung	1.33	0.01	0.0491067	0.270839
14	MNP-APS	thymus	na	0.01	na	na
15	PBS	kidney	0.775	0.01	0.0491067	0.15782
15	PBS	spleen	2.32	0.01	0.0138233	1.67832
15	PBS	liver	1.56	0.01	0.0532633	0.292884
15	PBS	lung	0.984	0.01	0.0497833	0.197657
15	PBS	thymus	na	na	na	na
16	MNP-APS	kidney	0.455	0.01	0.05191	0.0876517
16	MNP-APS	spleen	2.77	0.01	0.0483333	0.573103
16	MNP-APS	liver	na	na	na	na
16	MNP-APS	lung	0.836	0.01	0.0500733	0.166955
16	MNP-APS	thymus	na	na	na	na
17	MNP-pHLIP	kidney	1.064	0.01	0.0522	0.203831
17	MNP-pHLIP	spleen	3.76	0.01	0.0532633	0.705927
17	MNP-pHLIP	liver	0.927	0.01	0.0557767	0.166199
17	MNP-pHLIP	lung	1.08	0.01	0.0572267	0.188723
17	MNP-pHLIP	thymus	0.263	0.01	0.0483333	0.0544138
18	MNP-APS	kidney	0.58	0.01	0.0506533	0.114504
18	MNP-APS	spleen	7.01	0.01	0.0483333	1.45034
18	MNP-APS	liver	1.36	0.01	0.0493	0.275862
18	MNP-APS	lung	1.02	0.01	0.05307	0.192199
18	MNP-APS	thymus	0.469	0.01	0.0117933	0.397682
19	MNP-APS	kidney	0.858	0.01	0.0499767	0.17168
19	MNP-APS	spleen	na	na	na
19	MNP-APS	liver	1.12	0.01	0.0493	0.227181
19	MNP-APS	lung	1.07	0.01	0.0576133	0.185721
19	MNP-APS	thymus	0.336	0.01	0.01479	0.227181
20	PBS	kidney	0.713	0.01	0.05365	0.132898
20	PBS	spleen	5.66	0.01	0.0492033	1.15033
20	PBS	liver	1.51	0.01	0.0522967	0.288737
20	PBS	lung	1.58	0.01	0.05858	0.269717
20	PBS	thymus	0.371	0.01	0.0138233	0.268387
21	PBS	kidney	0.792	0.01	0.0522	0.151724
21	PBS	spleen	3.77	0.01	0.0505567	0.745698
21	PBS	liver	1.542	0.01	0.05249	0.29377
21	PBS	lung	1.41	0.01	0.05481	0.257252
21	PBS	thymus	0.272	0.01	0.0206867	0.131486
22	MNP-pHLIP	kidney	0.508	0.01	0.05365	0.0946878
22	MNP-pHLIP	spleen	7.42	0.01	0.0366367	2.02529
22	MNP-pHLIP	liver	1.37	0.01	0.0528767	0.259093
22	MNP-pHLIP	lung	1.54	0.01	0.058	0.265517
22	MNP-pHLIP	thymus	0.407	0.01	0.01972	0.206389
23	MNP-pHLIP	kidney	0.663	0.01	0.0551967	0.120116
23	MNP-pHLIP	spleen	6.21	0.01	0.0546167	1.13702
23	MNP-pHLIP	liver	1.34	0.01	0.0488167	0.274496
23	MNP-pHLIP	lung	1.39	0.01	0.0489133	0.284176
23	MNP-pHLIP	thymus	0.269	0.01	0.0160467	0.167636
24	PBS	kidney	0.728	0.01	0.05075	0.143448
24	PBS	spleen	1.59	0.01	0.0515233	0.308598
24	PBS	liver	1.1	0.01	0.0512333	0.214704
24	PBS	lung	1.221	0.01	0.0493	0.247667
24	PBS	thymus	0.112	0.01	0.01537	0.0728692
25	MNP-APS	kidney	0.461	0.01	0.0575167	0.0801507
25	MNP-APS	spleen	na	na	na	na
25	MNP-APS	liver	na	na	na	na
25	MNP-APS	lung	1.37	0.01	0.0576133	0.237792
25	MNP-APS	thymus	na	na	na	na
26	MNP-APS	kidney	0.903	0.01	0.0505567	0.178611
26	MNP-APS	spleen	7.4	0.01	0.05916	1.25085
26	MNP-APS	liver	1.366	0.01	0.0493967	0.276537
26	MNP-APS	lung	2.037	0.01	0.0569367	0.357766
26	MNP-APS	thymus	0.333	0.01	0.0184633	0.180357
27	PBS	kidney	na	na	na	na
27	PBS	spleen	6.04	0.01	0.058	1.04138
27	PBS	liver	1.265	0.01	0.0540367	0.2341
27	PBS	lung	1.22	0.01	0.0575167	0.212112
27	PBS	thymus	0.167	0.01	0.0131467	0.127028

## Sheet: Table5
code of animal	# of animal	Admenistered solution	Parameter
			ALT, U/L	AST, U/L	Urea, U/L	Creatinine, umol/L	Albumin, g/L
201	1	PBS	31	103	6.5	29.3	31
202	2	MNP-pHLIP	61	188	8.7	30.8	31
203	3	MNP-pHLIP	39	130	7.9	28.4	30
204	4	PBS	32	88	6.9	26.2	31
205	5	MNP-pHLIP	39	120	7	29.7	31
206	6	PBS	36	103	8.1	29.4	30
208	7	MNP-APS	134	178	7	29	31
209	8	MNP-pHLIP	59	121	9.1	31.8	35
210	9	PBS	112	182	8.3	31.6	33
211	10	MNP-APS	66	131	7.2	31.2	32
212	11	MNP-APS	42	136	10	27.1	32
213	12	MNP-pHLIP	42	217	9.1	28.7	32
214	13	MNP-pHLIP	74	136	11.9	29.9	34
215	14	MNP-APS	48	125	9.2	29.5	33
216	15	PBS	184	na	na	na	na
219	16	MNP-APS	143	139	8.4	29.8	32
220	17	MNP-pHLIP	59	155	9.3	29	36
221	18	MNP-APS	98	217	7.5	28.5	32
222	19	MNP-APS	48	120	8.1	29.6	32
223	20	PBS	79	96	9.8	32.2	32
224	21	PBS	69	131	8.8	30	31
225	22	MNP-pHLIP	158	143	10.2	31	33
226	23	MNP-pHLIP	63	105	7.8	26.3	29
227	24	PBS	79	138	7.3	30	31
228	25	MNP-APS	48	121	7.7	31.7	32
229	26	MNP-APS	54	86	9.8	28	28
230	27	PBS	51	111	8.9	34.1	31
